# Supplementary material for: An ultrawide-range photochromic molecular fluorescence emitter
Source: Nat Commun. 2024 Jun 26;15:5401. doi: 10.1038/s41467-024-49670-7 (PMC11208420; doi:10.1038/s41467-024-49670-7)
Supplement: Supplementary file 3 — Source Data [file 41467_2024_49670_MOESM3_ESM.xlsx]

## Sheet: Supplementary Table S7
Number	Atom	Coordinates (Angstroms)			Coordinates (Angstroms)			Number	Atom	Coordinates (Angstroms)			Coordinates (Angstroms)
		X	Y	Z	X	Y	Z			X	Y	Z	X	Y	Z
1	C	-6.23229	-1.1086	-0.19527	-6.10746	-1.49875	-0.25397	38	H	-4.32701	1.51966	-1.03357	-4.20623	0.78038	-1.80553
2	C	-5.84388	-2.44173	-0.14536	-5.7027	-2.74484	0.21003	39	H	-6.08195	1.39803	-0.91688	-5.95853	0.68878	-1.68589
3	C	-6.80283	-3.43451	-0.00898	-6.65074	-3.67299	0.61397	40	C	-5.1027	1.75152	0.984	-5.01179	1.62064	0.03891
4	C	-8.14457	-3.04984	0.08139	-8.00027	-3.31224	0.54623	41	H	-4.13417	1.57469	1.46034	-4.08573	1.49596	0.61069
5	C	-8.51159	-1.7009	0.03807	-8.38492	-2.04893	0.0857	42	H	-5.89741	1.34111	1.61359	-5.85436	1.42315	0.71016
6	C	-7.55399	-0.69399	-0.10148	-7.43818	-1.10873	-0.32669	43	C	4.00362	0.40956	-0.92967	4.12468	-0.01843	-1.08485
7	H	-6.52059	-4.48293	0.0295	-6.35365	-4.65311	0.97665	44	C	4.33816	1.31014	-1.9494	4.48769	0.48616	-2.34034
8	H	-8.91313	-3.80852	0.19048	-8.76079	-4.02046	0.8594	45	C	5.01917	-0.09686	-0.08645	5.11161	-0.17398	-0.08462
9	H	-9.55876	-1.42696	0.11627	-9.43795	-1.78918	0.04855	46	C	5.65375	1.68888	-2.18079	5.80566	0.80112	-2.64301
10	H	-7.83974	0.35231	-0.12688	-7.74041	-0.12704	-0.6753	47	H	3.54914	1.69612	-2.58891	3.72047	0.60549	-3.10039
11	C	-4.33954	-2.52738	-0.25191	-4.19503	-2.82554	0.17377	48	C	6.37153	0.28887	-0.32581	6.46649	0.14591	-0.3958
12	C	-3.7566	-3.1628	1.02475	-3.64305	-3.05172	1.59395	49	C	4.74709	-0.95732	1.04188	4.80578	-0.60252	1.26085
13	H	-4.16969	-4.17024	1.12802	-4.0634	-3.98385	1.98208	50	C	6.68962	1.18095	-1.38732	6.81491	0.62779	-1.68824
14	H	-2.66853	-3.24011	0.97425	-2.555	-3.13999	1.59713	51	H	5.88988	2.37473	-2.98988	6.06476	1.17389	-3.63028
15	H	-4.02956	-2.58078	1.90964	-3.9339	-2.23407	2.25958	52	C	7.42254	-0.21627	0.50467	7.48928	-0.01136	0.59334
16	C	-3.94249	-3.31834	-1.51361	-3.75266	-3.93923	-0.79639	53	C	5.745	-1.42783	1.83229	5.77673	-0.74287	2.19874
17	H	-4.32034	-2.82927	-2.41586	-4.12826	-3.74812	-1.80565	54	H	3.71922	-1.21703	1.27067	3.77341	-0.79925	1.5289
18	H	-2.86055	-3.43315	-1.59888	-2.66591	-4.03634	-0.83562	55	C	8.06581	1.54235	-1.61773	8.19359	0.92842	-1.98201
19	H	-4.38616	-4.31578	-1.44591	-4.16898	-4.88687	-0.44293	56	C	7.12208	-1.08866	1.58587	7.15724	-0.46727	1.89809
20	C	-3.96972	-1.05069	-0.36176	-3.84247	-1.44069	-0.36077	57	C	8.77374	0.15516	0.25448	8.8437	0.29131	0.27685
21	N	-5.0659	-0.31148	-0.34302	-4.94739	-0.75715	-0.60363	58	H	5.51677	-2.06806	2.68049	5.5232	-1.0595	3.20717
22	C	-2.67075	-0.45062	-0.44213	-2.5492	-0.8636	-0.58156	59	C	9.06076	1.05136	-0.83742	9.16242	0.76499	-1.0468
23	H	-2.62542	0.62853	-0.41717	-2.51743	0.16461	-0.91019	60	H	8.28565	2.2216	-2.43716	8.437	1.29061	-2.9774
24	C	-1.52567	-1.17868	-0.53413	-1.39109	-1.54707	-0.38091	61	C	8.16329	-1.57691	2.38736	8.17113	-0.61819	2.85411
25	H	-1.5968	-2.26188	-0.55958	-1.44476	-2.57748	-0.04315	62	C	9.78775	-0.35601	1.07612	9.83	0.1249	1.25879
26	C	-0.15748	-0.70575	-0.61573	-0.02829	-1.08567	-0.56243	63	H	10.0964	1.32717	-1.01797	10.2004	0.99216	-1.2757
27	C	0.85882	-1.67968	-0.71283	1.00685	-2.00255	-0.28314	64	H	7.92662	-2.24173	3.21392	7.91033	-0.96456	3.85071
28	C	0.24341	0.64949	-0.61161	0.35055	0.20258	-1.00337	65	C	9.48348	-1.21428	2.1308	9.495	-0.3264	2.5338
29	C	2.19749	-1.34386	-0.79394	2.34243	-1.67331	-0.42238	66	H	10.8184	-0.07206	0.88001	10.8633	0.35478	1.01235
30	H	0.56558	-2.72595	-0.72892	0.73181	-3.00143	0.04506	67	H	10.2808	-1.60042	2.75855	10.2709	-0.44849	3.28347
31	C	1.59224	0.99251	-0.70091	1.69632	0.53524	-1.15495	68	C	-5.31618	3.27542	0.92275	-5.09812	3.03937	-0.50111
32	C	2.57955	0.00898	-0.78651	2.70231	-0.38795	-0.86296	69	H	-5.80458	3.56373	-0.01053	-6.02697	3.20292	-1.05648
33	H	2.95035	-2.1204	-0.88466	3.11081	-2.41117	-0.21455	70	H	-4.38707	3.84093	1.0238	-4.25216	3.26962	-1.1566
34	H	1.87343	2.04347	-0.68945	1.95918	1.53551	-1.49267	71	S	-6.37721	3.7825	2.29232	-5.06946	4.27068	0.81573
35	O	-0.71062	1.60276	-0.51512	-0.62066	1.1049	-1.27296	72	O	-6.64821	5.22002	2.06768	-5.14527	5.57906	0.11762
36	H	-0.30598	2.48471	-0.52274	-0.22621	1.94354	-1.5606	73	O	-7.58031	2.91922	2.18995	-6.25968	3.98247	1.65697
37	C	-5.1447	1.15168	-0.4148	-5.03223	0.61722	-1.1122	74	O	-5.56467	3.50884	3.50612	-3.78424	4.05903	1.53072

## Sheet: Supplementary Table S8
Number	Atom	Input coordinates (Angstroms)			Optimized coordinates (Angstroms)			Number	Atom	Input coordinates (Angstroms)			Optimized coordinates (Angstroms)
		X	Y	Z	X	Y	Z			X	Y	Z	X	Y	Z
1	C	3.75406	0.68121	1.12612	3.83528	-0.57442	1.40371	38	H	1.96177	0.27814	-1.73162	1.945	0.41958	-1.24159
2	C	4.98508	0.10384	1.41627	4.89817	-1.47066	1.35972	39	H	1.31595	0.59934	-0.11168	1.47293	0.43671	0.46715
3	C	5.58758	0.35536	2.6405	5.56282	-1.80763	2.52986	40	C	-2.28261	-2.08589	-0.10813	-2.8587	-1.87043	-0.54699
4	C	4.91515	1.18103	3.54772	5.12241	-1.23438	3.72707	41	C	-2.79603	-3.2304	0.51104	-3.38945	-3.12338	-0.21678
5	C	3.67341	1.74367	3.2332	4.04481	-0.34275	3.74797	42	C	-3.0678	-0.91408	-0.17809	-3.63679	-0.70821	-0.34467
6	C	3.05962	1.50481	2.00095	3.3741	0.00958	2.57462	43	C	-4.08652	-3.25496	1.02756	-4.68259	-3.25726	0.27243
7	H	6.55031	-0.08083	2.8911	6.39862	-2.50142	2.51781	44	H	-2.1763	-4.1214	0.56622	-2.78012	-4.00958	-0.37227
8	H	5.36277	1.38761	4.51483	5.62237	-1.48699	4.65685	45	C	-4.39277	-0.93917	0.34742	-4.96575	-0.84444	0.15465
9	H	3.17399	2.37817	3.95832	3.72009	0.08453	4.69111	46	C	-2.56875	0.32841	-0.72183	-3.13129	0.62471	-0.5816
10	H	2.09598	1.9422	1.74695	2.53593	0.69888	2.58853	47	C	-4.90722	-2.12338	0.94523	-5.49339	-2.1307	0.45617
11	C	5.42648	-0.71586	0.2316	5.11765	-1.89275	-0.06906	48	H	-4.47227	-4.15911	1.49092	-5.0787	-4.24192	0.50594
12	C	6.616	-0.03149	-0.48515	6.42984	-1.28106	-0.61723	49	C	-5.21378	0.23151	0.2818	-5.77945	0.31493	0.36186
13	H	7.45997	-0.00436	0.20947	7.26213	-1.68549	-0.03483	50	C	-3.3463	1.43977	-0.7705	-3.90245	1.72247	-0.37617
14	H	6.90902	-0.60191	-1.3706	6.5699	-1.55468	-1.66639	51	H	-1.54536	0.39624	-1.07916	-2.10668	0.74734	-0.91662
15	H	6.36782	0.99241	-0.77922	6.43013	-0.19118	-0.52321	52	C	-6.25631	-2.1253	1.45442	-6.84473	-2.24182	0.9456
16	C	5.78504	-2.1658	0.57504	5.11864	-3.41097	-0.2783	53	C	-4.70288	1.43083	-0.28677	-5.26012	1.61001	0.0899
17	H	4.97185	-2.66626	1.10308	4.21353	-3.87163	0.121	54	C	-6.54279	0.20156	0.79066	-7.11115	0.17716	0.84532
18	H	6.01599	-2.72567	-0.3359	5.19688	-3.64644	-1.34371	55	H	-2.93673	2.364	-1.17019	-3.50014	2.71664	-0.55339
19	H	6.67297	-2.16216	1.21356	5.98744	-3.83283	0.23477	56	C	-7.03776	-1.01908	1.37748	-7.6181	-1.14246	1.12818
20	C	4.2133	-0.5999	-0.67065	3.95844	-1.19939	-0.75631	57	H	-6.6327	-3.04096	1.90303	-7.22926	-3.23455	1.16453
21	N	3.35499	0.25663	-0.17914	3.3278	-0.41354	0.07726	58	C	-5.52201	2.56706	-0.34344	-6.07086	2.7345	0.29683
22	C	4.09907	-1.3215	-1.92629	3.67371	-1.36838	-2.17026	59	C	-7.3317	1.35738	0.71224	-7.8921	1.32526	1.03654
23	H	5.02427	-1.38224	-2.49449	4.55912	-1.38631	-2.80187	60	H	-8.05437	-1.02926	1.76189	-8.63679	-1.23427	1.4958
24	C	3.01888	-1.98272	-2.38639	2.47741	-1.5883	-2.75154	61	H	-5.12616	3.48194	-0.77651	-5.66733	3.72221	0.08972
25	H	3.12176	-2.4499	-3.36435	2.48837	-1.66073	-3.8378	62	C	-6.82437	2.52697	0.14947	-7.3753	2.59025	0.76378
26	C	1.69479	-2.12478	-1.76454	1.14435	-1.72422	-2.15244	63	H	-8.34703	1.33061	1.09913	-8.90929	1.21606	1.40355
27	C	0.568	-1.97762	-2.58914	0.05365	-1.20479	-2.87069	64	H	-7.44793	3.41444	0.0981	-7.99288	3.4697	0.91909
28	C	1.48257	-2.33957	-0.39221	0.87715	-2.33953	-0.91592	65	C	2.29171	2.31324	-1.07227	2.88385	2.00281	-0.12093
29	C	-0.71651	-1.94978	-2.06714	-1.23508	-1.22097	-2.35993	66	H	1.83932	2.86523	-0.27505	3.28604	2.18526	0.87952
30	H	0.72202	-1.8414	-3.65644	0.24213	-0.76211	-3.84529	67	H	3.33007	2.56372	-1.13519	3.70348	2.10234	-0.84064
31	C	0.18935	-2.35235	0.13333	-0.42209	-2.38188	-0.40835	68	C	1.59695	2.6669	-2.40037	1.79485	3.01976	-0.42796
32	C	-0.91366	-2.12483	-0.6897	-1.48316	-1.80616	-1.10886	69	H	0.51205	2.69346	-2.27811	0.9737	2.95593	0.29301
33	H	-1.56977	-1.79609	-2.72089	-2.05463	-0.79864	-2.93334	70	H	1.84384	1.97486	-3.20869	1.38899	2.88186	-1.43512
34	H	0.04907	-2.50633	1.20139	-0.60046	-2.85763	0.554	71	S	2.14197	4.3012	-2.93949	2.40399	4.71468	-0.35387
35	O	2.56744	-2.53222	0.40632	1.91017	-2.90763	-0.23816	72	O	1.31854	4.61747	-4.12791	1.22299	5.55696	-0.67034
36	H	2.28082	-2.69581	1.31849	1.58086	-3.34123	0.56473	73	O	1.89424	5.19384	-1.77976	2.9038	4.89884	1.0331
37	C	2.14309	0.80462	-0.80102	2.30291	0.59331	-0.22978	74	O	3.58629	4.12467	-3.24147	3.47746	4.7985	-1.37742

## Sheet: Supplementary Table S9
Number	Atom	Coordinates (Angstroms)			Coordinates (Angstroms)			Number	Atom	Coordinates (Angstroms)			Coordinates (Angstroms)
		X	Y	Z	X	Y	Z			X	Y	Z	X	Y	Z
1	C	-7.3124	0.7318	0.0045	-7.84674	-0.16306	0.36037	38	C	-2.5143	2.946	0.6735	-3.32009	-2.33209	-1.23297
2	C	-7.3836	1.5276	-1.074	-7.89359	-1.2509	1.23074	39	C	-1.309	3.0227	1.2501	-2.21783	-2.53388	-1.97139
3	C	-6.2647	2.0665	-1.5814	-6.71301	-1.93774	1.55668	40	S	-2.3548	-3.6683	-0.0003	-1.76612	3.83994	0.03479
4	C	-5.0874	1.81	-0.9918	-5.51275	-1.5341	0.99451	41	O	-1.4184	-3.6523	-1.1176	-0.43799	3.78374	0.63739
5	C	-5.0054	1.0239	0.0919	-5.47595	-0.43963	0.1133	42	O	-3.7591	-4.0121	-0.1634	-2.86898	4.52353	0.71388
6	C	-6.1288	0.476	0.5857	-6.63871	0.26028	-0.21087	43	O	-1.7658	-3.9861	1.5209	-1.63229	4.53518	-1.46081
7	C	-3.7396	2.2841	-1.4722	-4.09493	-2.03129	1.22535	44	H	-8.234	0.286	0.4155	-8.76099	0.37101	0.11481
8	C	-2.8916	1.8187	-0.257	-3.35232	-1.41651	-0.03517	45	H	-8.358	1.7283	-1.5498	-8.84051	-1.56628	1.65895
9	N	-3.8056	0.9126	0.4999	-4.17044	-0.21539	-0.33942	46	H	-6.3165	2.7	-2.4807	-6.74533	-2.783	2.24011
10	C	-3.4204	1.5059	-2.7684	-3.55797	-1.39754	2.53143	47	H	-6.1188	-0.1752	1.473	-6.6196	1.11385	-0.88149
11	C	-3.6992	3.7912	-1.7716	-3.95476	-3.55722	1.31532	48	H	-3.4329	0.404	-2.6046	-3.59617	-0.30535	2.49303
12	C	-3.4652	0.0802	1.6734	-3.90975	0.60492	-1.51492	49	H	-4.1615	1.7228	-3.5705	-4.18034	-1.73046	3.36886
13	C	-3.4759	-1.4357	1.4007	-3.57441	2.06969	-1.1761	50	H	-2.4221	1.7845	-3.1755	-2.52428	-1.69875	2.72321
14	C	-2.4794	-1.8462	0.3057	-2.23352	2.17187	-0.45563	51	H	-2.6506	4.1265	-1.9404	-2.89875	-3.84636	1.36216
15	O	-1.7451	1.1483	-0.7371	-2.03706	-1.00403	0.36888	52	H	-4.2749	4.0424	-2.6904	-4.43826	-3.92328	2.22789
16	C	-0.5842	1.2145	-0.0151	-0.92746	-1.16194	-0.41732	53	H	-4.1396	4.4046	-0.9554	-4.41371	-4.07174	0.46643
17	C	-0.3602	2.1219	0.9525	-0.95501	-1.92089	-1.59972	54	H	-2.4442	0.3614	2.0218	-3.08297	0.15795	-2.07656
18	C	0.3824	0.3071	-0.2557	0.24509	-0.55165	0.02318	55	H	-4.1319	0.3308	2.5309	-4.78263	0.58586	-2.18242
19	C	1.5737	0.2588	0.3757	1.43213	-0.67077	-0.71644	56	H	-4.499	-1.766	1.1089	-4.36289	2.50038	-0.54998
20	C	1.7519	1.1986	1.325	1.40405	-1.41327	-1.91428	57	H	-3.2306	-1.9628	2.3535	-3.53764	2.64597	-2.10784
21	C	0.8142	2.1164	1.6032	0.23207	-2.0288	-2.33867	58	H	-1.4617	-1.4848	0.5787	-1.40293	1.808	-1.06784
22	C	2.4916	-0.7102	0.1203	2.65894	0.03814	-0.26185	59	H	-2.7751	-1.374	-0.6604	-2.23697	1.59944	0.47653
23	C	2.0202	-1.9383	-0.1826	2.55494	1.3983	0.07353	60	H	0.1497	-0.4022	-1.0681	0.22893	0.00329	0.9557
24	C	2.8213	-3.0022	-0.314	3.66377	2.14522	0.44899	61	H	2.6413	1.2037	1.9767	2.3009	-1.48488	-2.52075
25	C	4.1455	-2.8706	-0.1556	4.93784	1.56235	0.50731	62	H	1.0077	2.8396	2.4146	0.22317	-2.59702	-3.26613
26	C	4.6615	-1.6503	0.0891	5.07224	0.17265	0.20554	63	H	0.9429	-2.1651	-0.2446	1.58758	1.88916	0.01445
27	C	3.8411	-0.5781	0.2076	3.92519	-0.60024	-0.16828	64	H	2.3674	-3.9891	-0.5116	3.54625	3.19951	0.6862
28	C	6.0046	-1.5353	0.1955	6.36163	-0.43975	0.28417	65	H	6.208	1.7648	0.5191	5.44802	-3.66313	-0.47195
29	C	6.57	-0.3277	0.3834	6.51364	-1.83335	0.01524	66	H	3.8933	1.5709	0.2842	3.24607	-2.62317	-0.60983
30	C	5.7774	0.7527	0.4236	5.34078	-2.59374	-0.30538	67	H	4.5221	-4.952	-0.4486	5.98578	3.37462	1.08735
31	C	4.4485	0.621	0.3166	4.11274	-2.01086	-0.38892	68	H	6.8951	-4.7294	-0.1951	8.21121	2.32055	1.18959
32	C	4.9402	-3.9497	-0.2522	6.1064	2.31744	0.86359	69	H	8.8066	-3.3655	0.155	9.63706	0.30887	0.96066
33	C	6.2659	-3.8267	-0.1123	7.33515	1.73516	0.92079	70	H	9.7863	-1.1807	0.5121	9.88406	-2.1099	0.47824
34	C	6.8066	-2.6169	0.1053	7.50862	0.33785	0.63621	71	H	8.3747	0.7852	0.6412	7.90087	-3.47636	-0.11306
35	C	8.1404	-2.4885	0.2243	8.76561	-0.28529	0.69629	72	H	-3.2988	3.6551	0.984	-4.2752	-2.76747	-1.51154
36	C	8.6919	-1.2833	0.4216	8.903	-1.64553	0.42526	73	H	-1.1304	3.813	1.9987	-2.25077	-3.15855	-2.86159
37	C	7.9042	-0.2019	0.4941	7.79019	-2.41408	0.09117	74	H	-2.392	-4.4382	2.0571	-2.09978	5.39005	-1.40484

## Sheet: Supplementary Table S10
Number	Atom	Input coordinates (Angstroms)			Optimized coordinates (Angstroms)			Number	Atom	Input coordinates (Angstroms)			Optimized coordinates (Angstroms)
		X	Y	Z	X	Y	Z			X	Y	Z	X	Y	Z
1	C	3.653	-3.2969	6.5154	-8.30701	1.107	-0.79479	38	C	-2.5934	3.3925	-7.9792	8.71359	-0.93185	-0.83309
2	C	3.0916	-4.4325	6.0711	-8.01626	2.37528	-0.46449	39	C	-1.6602	3.802	-7.111	7.70519	-1.65292	-1.33857
3	C	2.3951	-4.4271	4.9247	-6.7381	2.74057	-0.28491	40	C	-4.9032	0.2147	-7.1098	7.94896	2.16943	1.61372
4	C	2.2841	-3.2765	4.2464	-5.77822	1.81956	-0.44816	41	C	-5.0796	0.8677	-8.2663	9.21684	1.85478	1.31626
5	C	2.8315	-2.1314	4.6739	-6.04616	0.54803	-0.77231	42	C	-4.3042	1.9223	-8.5527	9.46533	0.82401	0.49698
6	C	3.5249	-2.1508	5.8254	-7.33152	0.19525	-0.94707	43	O	0.7969	1.792	0.6868	-0.66397	-1.97723	-0.4812
7	N	2.5803	-1.1377	3.8492	-4.94723	-0.169	-0.86653	44	H	4.2198	-3.3061	7.4621	-9.36062	0.81087	-0.93544
8	C	1.9164	-1.5643	2.7897	-3.87819	0.58552	-0.68449	45	H	3.1975	-5.366	6.6485	-8.82496	3.11383	-0.33572
9	C	1.5497	-3.0353	2.9593	-4.29605	1.9983	-0.28883	46	H	1.9229	-5.3502	4.5545	-6.48773	3.77565	-0.0055
10	C	0.0493	-3.3144	3.1361	-3.95478	2.39605	1.15535	47	H	3.9958	-1.2501	6.2453	-7.6314	-0.83071	-1.20553
11	C	2.1949	-3.9405	1.8909	-3.85355	3.06271	-1.31273	48	H	-0.5408	-3.0746	2.2264	-2.86073	2.46404	1.33345
12	C	3.2212	0.2576	3.9981	-4.936	-1.62136	-1.38645	49	H	-0.1331	-4.3898	3.3585	-4.37977	3.39407	1.40547
13	C	2.3931	1.5554	4.083	-4.33291	-2.79323	-0.58629	50	H	-0.3882	-2.7288	3.9743	-4.36286	1.67265	1.895
14	C	1.2774	1.5813	5.1366	-4.8266	-2.95461	0.85793	51	H	1.7556	-3.8218	0.8795	-2.76133	3.25519	-1.31421
15	C	1.5711	-0.7752	1.7539	-2.61412	0.12928	-0.77811	52	H	3.2873	-3.7408	1.7998	-4.13615	2.76697	-2.34917
16	S	-0.2186	0.6296	4.644	-4.08426	-1.7422	2.02643	53	H	2.0716	-5.0178	2.1425	-4.32743	4.04831	-1.10511
17	O	-1.1725	0.7888	5.7285	-4.63008	-2.05822	3.33548	54	H	3.8868	0.2754	4.8889	-5.97071	-1.94079	-1.63985
18	O	-0.4899	0.9543	3.2535	-2.66515	-1.67136	1.72045	55	H	3.9388	0.3698	3.1487	-4.43135	-1.59797	-2.38335
19	O	0.7969	-0.6766	4.8243	-4.99508	-0.65102	1.16061	56	H	3.1029	2.3852	4.3286	-4.59045	-3.73482	-1.13383
20	C	0.843	-1.1022	0.6726	-1.47361	0.8011	-0.54539	57	H	1.9795	1.8568	3.0968	-3.22195	-2.7856	-0.60021
21	C	0.4023	-0.3218	-0.3399	-0.19595	0.35841	-0.54231	58	H	0.9306	2.6346	5.2714	-4.51976	-3.96014	1.2356
22	C	-0.1038	-0.9486	-1.4209	0.77595	1.29234	-0.5146	59	H	1.6571	1.2418	6.1283	-5.94002	-2.92309	0.9049
23	C	-0.5475	-0.2866	-2.4994	2.07999	0.9804	-0.53585	60	H	1.9304	0.2528	1.8162	-2.52086	-0.91567	-1.07667
24	C	-0.55	1.0575	-2.5635	2.51103	-0.29423	-0.55165	61	H	0.577	-2.1653	0.5955	-1.59932	1.87266	-0.33845
25	C	-0.0503	1.6629	-1.4674	1.52233	-1.21067	-0.56757	62	H	-0.1225	-2.0521	-1.48	0.52844	2.36943	-0.52732
26	C	0.415	1.0279	-0.3739	0.20431	-0.93097	-0.55997	63	H	-0.8399	-0.9065	-3.3634	2.7808	1.82806	-0.61711
27	C	-0.9726	1.7451	-3.6569	3.82723	-0.62945	-0.59805	64	H	-0.0563	2.7638	-1.3942	1.76616	-2.28596	-0.52659
28	C	-1.9598	1.3654	-4.5108	4.85199	0.06566	-0.03719	65	H	0.0749	4.4537	-5.3097	5.635	-2.93549	-2.20418
29	C	-2.1915	2.0402	-5.6632	6.1435	-0.26454	-0.28221	66	H	0.5279	3.2629	-3.3568	3.41011	-2.33754	-1.84453
30	C	-1.4634	3.1335	-5.9624	6.43214	-1.32375	-1.06305	67	H	-2.8261	-0.1562	-3.261	3.6598	1.31224	1.24829
31	C	-0.5386	3.5619	-5.0924	5.43063	-2.06246	-1.56001	68	H	-4.4521	-0.8494	-4.7839	5.43142	2.55168	2.12509
32	C	-0.3092	2.8797	-3.964	4.15909	-1.71882	-1.32252	69	H	-2.7331	3.959	-8.9158	9.74965	-1.22321	-1.07668
33	C	-2.8255	0.371	-4.2272	4.65729	1.0498	0.86406	70	H	-1.0636	4.6958	-7.362	7.94627	-2.51739	-1.98073
34	C	-3.784	-0.0209	-5.0772	5.66423	1.75231	1.40011	71	H	-5.5603	-0.6417	-6.8812	7.76117	3.01066	2.30257
35	C	-3.946	0.6065	-6.2505	6.93429	1.46482	1.08259	72	H	-5.8648	0.5469	-8.9714	10.0495	2.43225	1.75188
36	C	-3.1537	1.658	-6.5332	7.17218	0.43413	0.24928	73	H	-4.4732	2.455	-9.5042	10.5163	0.57228	0.27409
37	C	-3.351	2.3217	-7.6915	8.45263	0.11209	-0.02969	74	H	0.5747	1.3241	1.508	-1.43237	-1.70938	0.04841
